# Supplementary material for: Six1-Eya1 Axis Governs Myofiber Remodeling and Fibrosis in Extraocular Myopathy: Insights from Single-Cell RNA Sequencing and Mesenchymal Stem Cell Therapy in Thyroid Eye Disease
Source: Cells. 2025 Oct 31;14(21):1708. doi: 10.3390/cells14211708 (PMC12608014; doi:10.3390/cells14211708)
Supplement: Supplementary file 1 [file cells-14-01708-s001.zip]

Archive with 1 entries (1 files):
- cells-3911859-supplementary.pdf
